# Supplementary material for: Effects of Biochar and PGPR Application on the Physicochemical Properties and Humus Components of Soil Used for Planting Fruit Mulberry Seedlings Under Salt Stress
Source: Biology (Basel). 2025 Oct 18;14(10):1441. doi: 10.3390/biology14101441 (PMC12562008; doi:10.3390/biology14101441)
Supplement: Supplementary file 1 [file biology-14-01441-s001.zip]

Archive with 1 entries (1 files):
- biology-3909324-supplementary.pdf
